# Supplementary material for: On-demand sIPN microneedles promote infected burn wound healing via microenvironment remodeling and activation of the Wnt–KLF5 regenerative axis
Source: Theranostics. 2026 May 1;16(12):6509–28. doi: 10.7150/thno.130253 (PMC13231964; doi:10.7150/thno.130253)
Supplement: Supplementary file 1 — Supplementary figures and table, video legends, fact sheet. [file thnov16p6509s1.zip]

Archive with 4 entries (4 files):
- S1 immediate demolding after UV.mp4
- S2 MNs_Wound_Grip_Demo.mp4
- Supplementary Materials.pdf
- S3 Long-term Stability and Dynamic Structural Reset.mp4
